# Supplementary material for: Meta-analysis of the effect of curcumin supplementation on skeletal muscle damage status
Source: PLoS One. 2024 Jul 15;19(7):e0299135. doi: 10.1371/journal.pone.0299135 (PMC11249235; doi:10.1371/journal.pone.0299135)
Supplement: S1 File — (XLSX) [file pone.0299135.s001.xlsx]

## Sheet: Sheet1
Author	Year	Trained or not	N	Administration Time	Dose	Intervention cycle	Exercise plan	Recipe	Turmeric content	Outcome
Drobnic F	2014	Y	19	48 hours before exercise, 24 hours after exercise.	1000mg, twice daIL-6y	4 day	Modified downhIL-6l running test—after a 10-minute warm-up on a treadmIL-6l, run at a constant speed for 45 minutes	Meriva®	200mg/dose	VAS CK
Nicol LM	2015	Y	17	Before exercise: 2500mg, twice daIL-6y, 2.5 days. After exercise: 2500mg, twice daIL-6y, 2.5 days.	5000mg/day	5 day	Perform 7 sets of 10 repetitions of single-leg leg press on the leg press machine	Eurofins scientific Inc	Not defined	VAS CK TNF IL-6
Tanabe Y	2015	N	14	Before exercise: 150mg After exercise: 150mg	300mg	Single dose	Perform 50 maximal eccentric contractions of the elbow flexors at an angular velocity of 120°/s	Theracurmin	Not defined	VAS CK TNF IL-6 ROM
McFarlin BK	2016	N	28	Before exercise: Take it 48 hours in advance. After exercise: Take it 72 hours later.	200, 400,1000mg(3 groups)	6 day	6 sets of 10 repetitions of leg press exercises, starting with a load set at 110% of its estimated 1RM (one-repetition maximum)	Longvida	Not defined	VAS CK TNF IL-6
Naknhostin-Roohi B	2016	N	10	Take immediately after exercise	150mg	Single dose	UnfamIL-6iar squat exercises	Theracurmin	10% curcumin, 2% curcuminoids without curcumin	VAS CK
Basham SA	2019	Y	20	1000mg for breakfast, 500mg for dinner	1500 mg/day	28 day	Perform 225 repetitions of step-ups on an aerobic step bench within 15 minutes	CurcuFresh	69 mg of curcuminoids	VAS CK TNF
Jäger R	2019	Y	63	Take three times a day - at breakfast, lunch, and dinner.	250/1000mg(2 groups)	8 week	After a 5-minute warm-up, perform a 45-minute downhIL-6l run at a -15% incline and a speed equivalent to 65% of VO2Max	CurcuWIN®	50mg/200mg of curcumin	VAS
Tanabe Y	2019	N	24	90mg, twice daIL-6y, with breakfast and dinner, taken for 7 days after exercise.	180mg	7 day	Perform 120 maximal eccentric contractions of the elbow flexors at an angular velocity of 30°/s	Theracurmin	Not defined	VAS CK ROM
Tanabe Y scan	2019	N	20	90mg, twice daIL-6y, with breakfast and dinner, taken for 4 days after exercise.	180mg	4 day	Perform 120 maximal eccentric contractions of the elbow flexors at an angular velocity of 30°/s	Theracurmin	30% curcumin, 6% other curcuminoids	VAS CK TNF IL-6 ROM
Amalraj A	2020	Y	30	Take it on the 2nd, 3rd, and 4th days of training.	500 mg/day	4 day	DownhIL-6l run for 45 minutes	Cureit	Not defined	VAS CK
Mallard AR	2020	Y	28	30 minutes before exercise	500mg	Single dose	6 sets of 10 repetitions of leg press exercises, starting with a load set at 110% of its estimated 1RM (one-repetition maximum)	HydroCurc	Containing 427mg of curcumin with 95% purity	VAS CK TNF IL-6
HIL-6lman AR	2021	Y	22	Take curcumin twice daIL-6y (6 days before exercise, on the day of exercise, and for 3 days after exercise).	10mg	10 day	Completed 5 sets of 20 repetitions of jump squats on the 7th day		Not defined	VAS CK
N,K.J	2021	Y	36	Not defined	1000mg/ day	14 day	16.1 kIL-6ometers cycling	Longvida	Not defined	IL-6
Ghojazadeh,M	2022	Y	18	Three days before the competition untIL-6 two days after the competition.	4000mg/day	6 day	simulated taekwondo competitions		Not defined	IL-6 CK
			349
