# Supplementary material for: Meta-analysis of the effect of curcumin supplementation on skeletal muscle damage status
Source: PLoS One. 2024 Jul 15;19(7):e0299135. doi: 10.1371/journal.pone.0299135 (PMC11249235; doi:10.1371/journal.pone.0299135)
Supplement: S2 File — (XLSX) [file pone.0299135.s002.xlsx]

## Sheet: Sheet1
Author			Curcumin			Placebo
	SD	Mean	N	SD	Mean	N
(a) CK preexercise
Amalraj A	93.06	129.79	15	39.18	112.65	15
Basham SA	14.7	214.7	20	23.53	235.295	20
Drobnic F	64.18	193	9	64.18	236	10
Ghojazadeh,M	160	3340	9	170	4330	9
Hillman AR	288.47	230.77	11	336.54	326.93	11
Mallard AR (0–10)	144.3	278.6	13	90.6	180.4	14
McFarlin BK	50.63	88.61	14	50.63	94.94	14
Naknhostin-Roohi B	6.76	36.49	10	4.05	45.95	10
(b) CK post-exercise
Drobnic F	9.3	250	9	9.3	264	10
Hillman AR	307.71	326.93	11	384.62	365.39	11
Mallard AR (0–10)	147.8	329.1	13	107.2	231.6	14
McFarlin BK	44.3	234.18	14	50.63	373.42	14
Naknhostin-Roohi B	10.82	67.57	10	5.405	83.78	10
Nicol LM	300	100	17	320	200	17
(c) CK at 24 h
Drobnic F	76.4	579	9	76.4	693	10
Hillman AR	326.93	255.77	11	336.54	500	11
Mallard AR (0–10)	166.1	380.3	13	99.9	260.8	14
McFarlin BK	50.63	151.9	14	50.63	272.15	14
Naknhostin-Roohi B	10.82	68.92	10	10.82	109.46	10
Nicol LM	300	100	17	320	200	17
Tanabe Y	95.238	23.809	14	95.238	47.619	14
Tanabe Y (pre)	608.696	260.87	10	478.261	173.913	10
Tanabe Y (post)	217.391	130.435	10	130.435	43.478	10
(d) CK at 48 h
Hillman AR	134.62	211.54	11	326.94	403.85	11
Mallard AR (0–10)	249.4	348.5	13	88	225.5	14
McFarlin BK	50.63	139.24	14	50.63	291.14	14
Naknhostin-Roohi B	10.82	75.68	10	16.21	116.22	10
Nicol LM	220	50	17	200	90	17
Tanabe Y	1810	1164	8	129	129	8
Tanabe Y	59.524	47.619	14	333.333	190.476	14
Tanabe Y (pre)	1652.17	1000	10	826.087	434.783	10
Tanabe Y (post)	173.913	304.348	10	347.826	217.391	10
(e) CK at 72 h
Basham SA	35.29	200	20	29.412	294.118	20
Hillman AR	115.39	192.31	11	182.7	288.47	11
Mallard AR (0–10)	125	285.4	13	138.3	211	14
McFarlin BK	50.63	145.57	14	50.63	405.06	14
Naknhostin-Roohi B	10.82	78.38	10	10.82	102.7	10
Tanabe Y	2069	1681	8	776	733	8
Tanabe Y	214.286	452.38	14	761.905	833.333	14
Tanabe Y (pre)	1913.04	1608.7	10	1391.3	1000	10
Tanabe Y (post)	1086.96	826.087	10	1304.35	1043.48	10
(f) CK at 96 h
Amalraj A	41.63	107.76	15	31.84	124.89	15
Tanabe Y	333.333	309.524	14	8571.43	761.905	14
Tanabe Y	1724	2026	8	1164	1250	8
Tanabe Y (pre)	169.552	1869.57	10	1086.96	1173.91	10
Tanabe Y (post)	1173.91	1086.96	10	1043.48	1739.13	10
