# Supplementary material for: Meta-analysis of the effect of curcumin supplementation on skeletal muscle damage status
Source: PLoS One. 2024 Jul 15;19(7):e0299135. doi: 10.1371/journal.pone.0299135 (PMC11249235; doi:10.1371/journal.pone.0299135)
Supplement: S3 File — (XLSX) [file pone.0299135.s003.xlsx]

## Sheet: Sheet1
Author			Curcumin			Placebo
	Mean	SD	N	Mean	SD	N
(a) IL preexercise
Mallard AR (0–10)	12.1	10.1	13	10.1	22	14
McFarlin BK	2.84	0.41	14	3.51	0.68	14
Tanabe Y	0.85	0.14	14	0.7	0.14	14
Tanabe Y scan pre	2.66	0.41	10	2.33	0.25	10
Tanabe Y scan post	2.58	0.41	10	2.62	0.66	10
(b) IL at 24 h
Ghojazadeh,M	0.94	0.21	9	0.96	0.14	9
Mallard AR (0–10)	13.5	10.7	13	10.7	11.1	14
McFarlin BK	2.36	0.41	14	3.72	0.68	14
Tanabe Y	0.77	0.21	14	1.13	0.56	14
Tanabe Y scan pre	2.7	0.5	10	3.11	0.99	10
Tanabe Y scan post	2.99	0.33	10	2.7	0.86	10
(c) IL at 48 h
Mallard AR (0–10)	14.4	12	13	12	11.6	14
McFarlin BK	2.5	0.34	14	3.58	0.68	14
Tanabe Y	0.92	0.28	14	0.92	0.42	14
(d) IL at 72 h
Mallard AR (0–10)	12.2	11.6	13	11.7	10	14
McFarlin BK	2.64	0.41	14	3.45	0.68	14
Tanabe Y	0.92	0.42	14	1.27	0.56	14
Tanabe Y scan pre	3.15	0.58	10	2.82	0.62	10
Tanabe Y scan post	2.53	0.82	10	2.78	0.49	10
(e) IL at 96 h
McFarlin BK	2.3	0.41	14	3.51	0.68	14
Tanabe Y	1.76	2.53	14	1.9	1.97	14
