# Supplementary material for: Meta-analysis of the effect of curcumin supplementation on skeletal muscle damage status
Source: PLoS One. 2024 Jul 15;19(7):e0299135. doi: 10.1371/journal.pone.0299135 (PMC11249235; doi:10.1371/journal.pone.0299135)
Supplement: S4 File — (XLSX) [file pone.0299135.s004.xlsx]

## Sheet: Sheet1
Author			Curcumin			Placebo
	Mean	SD	N	Mean	SD	N
(a) ROM preexercise
Tanabe Y	136.47	4.71	8	135.69	7.84	8
Tanabe Y	134	4	14	133	5	14
Tanabe Y (pre)	133.85	9.24	10	133.85	6.16	10
Tanabe Y (post)	136.92	6.93	10	133.85	6.93	10
(b) ROM post-exercise
Tanabe Y	116.86	6.27	8	110.59	16.47	8
Tanabe Y	115.03	12.64	14	112.31	12.64	14
Tanabe Y (pre)	116.2	5.39	10	117.69	3.08	10
Tanabe Y (post)	119.28	110.77	10	110.04	12.32	10
(c) ROM at 24 h
Tanabe Y	112.98	10.98	8	113.73	11.76	8
Tanabe Y	116.76	12.07	14	113.46	9.196	14
Tanabe Y (pre)	109.23	5.39	10	112.31	9.23	10
Tanabe Y (post)	119.28	9.23	10	108.5	11.55	10
(d) ROM at 48 h
Tanabe Y	106.67	12.55	8	105.88	14.11	8
Tanabe Y	118.48	12.64	14	114.03	8.62	14
Tanabe Y (pre)	103.11	6.16	10	107.69	12.31	10
Tanabe Y (post)	118.51	9.23	10	100.8	13.08	10
(e) ROM at 72 h
Tanabe Y	106.67	17.25	8	98.04	15.69	8
Tanabe Y	119.06	12.64	14	114.61	14.94	14
Tanabe Y (pre)	106.19	16.94	10	103.85	14.62	10
Tanabe Y (post)	120.05	10.77	10	96.95	15.38	10
(f) ROM at 96 h
Tanabe Y	109.8	18.82	8	103.53	10.98	8
Tanabe Y	122.51	11.49	14	116.33	11.49	14
Tanabe Y (pre)	110.04	9.24	10	110.77	16.16	10
Tanabe Y (post)	123.85	9.23	10	103.88	10.77	10
