# Supplementary material for: Meta-analysis of the effect of curcumin supplementation on skeletal muscle damage status
Source: PLoS One. 2024 Jul 15;19(7):e0299135. doi: 10.1371/journal.pone.0299135 (PMC11249235; doi:10.1371/journal.pone.0299135)
Supplement: S5 File — (XLSX) [file pone.0299135.s005.xlsx]

## Sheet: Sheet1
Author			Curcumin			Placebo
	Mean	SD	N	Mean	SD	N
(a) VAS preexercise
Amalraj A (VAS 0–4)	2.91	0.36	15	2.65	0.459	15
Basham SA	3.089	0.206	20	3.795	0.206	20
Hillman AR	0.149	0.223	11	1.334	2.074	11
Mallard AR (0–10)	0.375	0.625	13	0.375	0.5	14
McFarlin BK	0.16	0.53	14	0.21	0.63	14
Naknhostin-Roohi B	5.93	0.19	10	5.93	0.37	10
Tanabe Y (pre)	0.833	0.625	8	1.04	0.94	8
Tanabe Y	0.68	0.91	14	0.34	0.57	14
Tanabe Y scan (0–10) pre	0.676	0.795	10	0.636	0.477	10
Tanabe Y scan (0–10) post	0.954	1.113	10	1.193	1.113	10
(b) VAS post-exercise
Hillman AR	0.963	1.334	11	2.963	2.963	11
Jäger R (200 mg)	2.14	0.99	21	2.97	1.81	21
Mallard AR (0–10)	3	2.5	13	2.5	2.25	14
Nicol LM	2	1.5	17	1.75	1.75	17
Tanabe Y (pre)	1.04	0.833	8	1.56	1.87	8
Tanabe Y	1.36	1.48	14	1.42	1.59	14
Tanabe Y scan (0–10) pre	0.795	0.795	10	1.113	2.385	10
Tanabe Y scan (0–10) post	1.431	1.67	10	1.749	1.749	10
(c) VAS at 24 h
Hillman AR	2.667	1.778	11	4.667	3.482	11
Jäger R (200 mg)	3.63	0.99	21	5.53	1.65	21
Mallard AR (0–10)	1.625	1.813	13	2.188	1.875	14
McFarlin BK	3.53	0.32	14	4.84	0.63	14
Naknhostin-Roohi B	6.48	0.09	10	6.85	0.19	10
Nicol LM	2.87	1.33	17	3	2	17
Tanabe Y (pre)	4.375	1.458	8	4.69	2.29	8
Tanabe Y	4.32	2.5	14	4.77	1.82	14
Tanabe Y scan (0–10) pre	3.975	1.272	10	3.657	1.272	10
Tanabe Y scan (0–10) post	4.216	1.91	10	3.897	1.67	10
(d) VAS at 48 h
Drobnic F	2.33	0.79	9	3.06	7.9	10
Hillman AR	2.667	1.852	11	5.408	3.26	11
Jäger R (200 mg)	3.88	0.99	21	4.289	2.23	21
Mallard AR (0–10)	0.813	0.876	13	1.25	0.875	14
McFarlin BK	5.26	0.42	14	6.95	0.63	14
Naknhostin-Roohi B	6.67	0.19	10	8.33	0.19	10
Nicol LM	2.2	1.33	17	3.2	2.2	17
Tanabe Y (pre)	7.083	1.667	8	5.94	2.6	8
Tanabe Y	5.45	2.05	14	5.97	2.27	14
Tanabe Y scan (0–10) pre	6.519	0.954	10	5.724	1.272	10
Tanabe Y scan (0–10) post	5.408	1.83	10	6.208	1.67	10
Cardaci TD	4.66	1.58	11	6.12	1.58	12
(e) VAS at 72 h
Basham SA	2.5	0.206	20	2.912	0.206	20
Hillman AR	1.112	1.186	11	4.445	3.112	11
Jäger R (200 mg)	1.73	0.91	21	1.4	1.65	21
Mallard AR (0–10)	0.188	0.438	13	0.5	0.375	14
McFarlin BK	1.89	0.42	14	3.89	0.63	14
Naknhostin-Roohi B	6.85	0.09	10	7.96	0.19	10
Tanabe Y (pre)	6.04	1.35	8	6.15	1.46	8
Tanabe Y	4.66	2.5	14	5	2.5	14
Tanabe Y scan (0–10) pre	5.565	1.272	10	5.247	1.749	10
Tanabe Y scan (0–10) post	4.77	1.83	10	6.758	0.875	10
(f) VAS at 96 h
Amalraj A (VAS 0–4)	1.122	0.56	15	2.35	0.51	15
McFarlin BK	0.53	0.32	14	1.79	0.63	14
Tanabe Y (pre)	3.54	1.67	8	5.31	2.71	8
Tanabe Y	2.84	2.95	14	3.3	2.61	14
Tanabe Y scan (0–10) pre	3.18	1.749	10	3.419	1.749	10
Tanabe Y scan (0–10) post	3.737	1.988	10	6.042	1.272	10
